# Supplementary material for: MicroRNA-223 Dampens Pulmonary Inflammation during Pneumococcal Pneumonia
Source: Cells. 2023 Mar 21;12(6):959. doi: 10.3390/cells12060959 (PMC10047070; doi:10.3390/cells12060959)
Supplement: Supplementary file 1 [file cells-12-00959-s001.zip]

Archive with 1 entries (1 files):
- cells-2245411-supplementary.pdf
